# Supplementary material for: Combining Clinical and Genetic Data to Predict Response to Fingolimod Treatment in Relapsing Remitting Multiple Sclerosis Patients: A Precision Medicine Approach
Source: J Pers Med. 2023 Jan 6;13(1):122. doi: 10.3390/jpm13010122 (PMC9861774; doi:10.3390/jpm13010122)
Supplement: Supplementary file 1 [file jpm-13-00122-s001.zip]

Archive with 1 entries (1 files):
- jpm-2065221-Table S1.pdf
